# Supplementary material for: Neurotrophic Effects of Foeniculum vulgare Ethanol Extracts on Hippocampal Neurons: Role of Anethole in Neurite Outgrowth and Synaptic Development
Source: Int J Mol Sci. 2024 Nov 26;25(23):12701. doi: 10.3390/ijms252312701 (PMC11641539; doi:10.3390/ijms252312701)
Supplement: Supplementary file 1 [file ijms-25-12701-s001.zip]

Archive with 1 entries (1 files):
- ijms-3268385-supplementary.pdf
